# Supplementary material for: On the Geochemistry of the Danube River Sediments (Serbian Sector)
Source: Int J Environ Res Public Health. 2022 Oct 8;19(19):12879. doi: 10.3390/ijerph191912879 (PMC9566001; doi:10.3390/ijerph191912879)
Supplement: Supplementary file 1 [file ijerph-19-12879-s001.zip]

Archive with 1 entries (1 files):
- ijerph-1897522-supplementary.pdf
